# Supplementary material for: Molecular Docking of Key Compounds from Acacia Honey and Nigella sativa Oil and Experimental Validation for Colitis Treatment in Albino Mice
Source: Biology (Basel). 2024 Dec 11;13(12):1035. doi: 10.3390/biology13121035 (PMC11673436; doi:10.3390/biology13121035)
Supplement: Supplementary file 1 [file biology-13-01035-s001.zip]

Archive with 1 entries (1 files):
- biology-3335037-supplementary.pdf
